# Supplementary material for: Genome-Wide Analysis of the LRR-RLP Gene Family in a Wild Banana (Musa acuminata ssp. malaccensis) Uncovers Multiple Fusarium Wilt Resistance Gene Candidates
Source: Genes (Basel). 2022 Apr 2;13(4):638. doi: 10.3390/genes13040638 (PMC9025879; doi:10.3390/genes13040638)
Supplement: Supplementary file 1 [file genes-13-00638-s001.zip]

Archive with 1 entries (1 files):
- genes-1647111-supplementary.pdf
